# Supplementary material for: Personalised Nutritional Recommendations Based on Individual Post-Prandial Glycaemic Responses Improve Glycaemic Metrics and PROMs in Patients with Type 2 Diabetes: A Real-World Assessment
Source: Nutrients. 2022 May 19;14(10):2123. doi: 10.3390/nu14102123 (PMC9145975; doi:10.3390/nu14102123)
Supplement: Supplementary file 1 [file nutrients-14-02123-s001.zip]

Archive with 1 entries (1 files):
- nutrients-1714040-supplementary.pdf
